# Supplementary material for: DynaTag for efficient mapping of transcription factors in low-input samples and at single-cell resolution
Source: Nat Commun. 2025 Jul 28;16:6585. doi: 10.1038/s41467-025-61797-9 (PMC12304361; doi:10.1038/s41467-025-61797-9)
Supplement: Supplementary file 3 — Supplementary Data 1 [file 41467_2025_61797_MOESM3_ESM.xlsx]

## Sheet: Sheet1
Method		Reagent	Cat Number	Vendor
Nuclei Iso	NE1 buffer	HEPES, 1kg	6763.3	Carl Roth
		potassium chloride	P9333-1Kg	Sigma-Aldrich
		Spermidin	S0266	Sigma-Aldrich
		Triton X-100	X100-5ML	Sigma-Aldrich
		Glycerol	3783.2	Carl Roth
		cOmplete protease inhibitor mix, Mini	11836170001	Roche Diagnostics
		Pierce™ 16% Formaldehyde (w/v), Methanol-free	28906	Thermo Scientifi
		Glycine	50046	Sigma-Aldrich
NucIso Tissue	L1 buffer	Trizma Base	93362	Sigma-Aldrich
		Calcium Chloride	C5670	Sigma-Aldrich
		Mangesium Acetate	M2545	Sigma-Aldrich
		EDTA	E6758	Sigma-Aldrich
		EGTA	3777	Sigma-Aldrich
		DTT	R0861	Thermoscientific
		PMSF	93482	Sigma-Aldrich
NucIso Tissue	1M Sucrose	Sucrose	S7903	Sigma-Aldrich
WB	E1	Sodium Chloride	S5886	Sigma-Aldrich
		NP-40	492016	Sigma-Aldrich
DynaTag	AB buffer	Digitonin, 100 mg für die Biochemie	4005.1	Roth
		Bovine Serum Albumin	A7030-100G	Sigma-Aldrich
		SDS	BP8200100	Fisher Scientific
		Proteinase K	AM2546	ambion
	PCR	NEBNext® High-Fidelity 2X PCR Master Mix	M0541L	NEB
		SPRI Beads	AC-60050	MAGBIO
