# Supplementary material for: DynaTag for efficient mapping of transcription factors in low-input samples and at single-cell resolution
Source: Nat Commun. 2025 Jul 28;16:6585. doi: 10.1038/s41467-025-61797-9 (PMC12304361; doi:10.1038/s41467-025-61797-9)
Supplement: Supplementary file 6 — Source Data [file 41467_2025_61797_MOESM6_ESM.xlsx]

## Sheet: Figure 1 C SI 3 A
	FRiP Scores						Antibodies
	Epitope	Cell Type	Cycle Phase	Replicate 1	Replicate 2		Epitope	Vendor	Article No
	OCT4	ESC	G0/G1	0.751958	0.737761		OCT4	acbam	ab181557
	OCT4	EpiLC	G0/G1	0.675806	0.677924		SOX2	CST	23064
	OCT4	ESC	S	0.744944	0.725456		NANOG	CST	8822
	OCT4	EpiLC	S	0.653339	0.659228		MYC	abcam	ab32072
	OCT4	ESC	G2/M	0.736224	0.722663		YAP1	Santa Cruz	sc-101199
	OCT4	EpiLC	G2/M	0.684118	0.682655
	SOX2	ESC	G0/G1	0.75097	0.748094
	SOX2	EpiLC	G0/G1	0.683711	0.68365
	SOX2	ESC	S	0.723369	0.729354
	SOX2	EpiLC	S	0.650817	0.648529
	SOX2	ESC	G2/M	0.7436	0.74645
	SOX2	EpiLC	G2/M	0.737033	0.742545
	NANOG	ESC	G0/G1	0.683828	0.688067
	NANOG	EpiLC	G0/G1	0.729221	0.727455
	NANOG	ESC	S	0.685305	0.673991
	NANOG	EpiLC	S	0.723223	0.719605
	NANOG	ESC	G2/M	0.678959	0.685586
	NANOG	EpiLC	G2/M	0.752461	0.752626
	MYC	ESC	G0/G1	0.731017	0.754097
	MYC	EpiLC	G0/G1	0.729297	0.722141
	MYC	ESC	S	0.780477	0.782
	MYC	EpiLC	S	0.751053	0.772546
	MYC	ESC	G2/M	0.815756	0.790808
	MYC	EpiLC	G2/M	0.772968	0.788517
	YAP1	ESC	G0/G1	0.739846	0.740856
	YAP1	EpiLC	G0/G1	0.687686	0.676693
	YAP1	ESC	S	0.772967	0.770935
	YAP1	EpiLC	S	0.670383	0.671352
	YAP1	ESC	G2/M	0.766645	0.773869
	YAP1	EpiLC	G2/M	0.695359	0.71424

## Sheet: Figure SI 1 M
	FRiP Scores					Antibodies
	Epitope	Method	Replicate 1	Replicate 2		Epitope	Vendor	Article No
	H3K4me3	CUT&Tag	0.721842	0.72553		H3K4me3	abcam	ab8580
	H3K4me3	DynaTag	0.726574	0.718428		H3K27me3	CST	9733
	H3K27me3	CUT&Tag	0.513521	0.51079		CTCF	Merck	07-729-25UL
	H3K27me3	DynaTag	0.51409	0.527969
	CTCF	CUT&Tag	0.724123	0.728149
	CTCF	DynaTag	0.73586	0.72617

## Sheet: Figure 2 A
	Differential Peaks						Antibodies
	Epitope	Cycle Phase	Status	Peaks [#]		Epitope	Vendor	Article No
	OCT4	G0/G1	ESC > EpiLC	7079		OCT4	acbam	ab181557
	OCT4	G0/G1	ESC < EpiLC	8089		SOX2	CST	23064
	OCT4	S	ESC > EpiLC	9012		NANOG	CST	8822
	OCT4	S	ESC < EpiLC	8649		MYC	abcam	ab32072
	OCT4	G2/M	ESC > EpiLC	10790		YAP1	Santa Cruz	sc-101199
	OCT4	G2/M	ESC < EpiLC	9562
	SOX2	G0/G1	ESC > EpiLC	21268
	SOX2	G0/G1	ESC < EpiLC	17904
	SOX2	S	ESC > EpiLC	20957
	SOX2	S	ESC < EpiLC	18761
	SOX2	G2/M	ESC > EpiLC	23311
	SOX2	G2/M	ESC < EpiLC	20132
	NANOG	G0/G1	ESC > EpiLC	14262
	NANOG	G0/G1	ESC < EpiLC	6459
	NANOG	S	ESC > EpiLC	15067
	NANOG	S	ESC < EpiLC	9345
	NANOG	G2/M	ESC > EpiLC	17715
	NANOG	G2/M	ESC < EpiLC	10802
	MYC	G0/G1	ESC > EpiLC	2091
	MYC	G0/G1	ESC < EpiLC	3637
	MYC	S	ESC > EpiLC	2300
	MYC	S	ESC < EpiLC	5254
	MYC	G2/M	ESC > EpiLC	3087
	MYC	G2/M	ESC < EpiLC	4473
	YAP1	G0/G1	ESC > EpiLC	3435
	YAP1	G0/G1	ESC < EpiLC	8975
	YAP1	S	ESC > EpiLC	4712
	YAP1	S	ESC < EpiLC	8698
	YAP1	G2/M	ESC > EpiLC	5237
	YAP1	G2/M	ESC < EpiLC	9562

## Sheet: Figure 2 E
	Uncropped WB membranes																				Antibodies
																					Epitope	Vendor	Article No
																					OCT4	acbam	ab181557
																					SOX2	CST	23064
																					NANOG	CST	8822
																					MYC	abcam	ab32072
																					YAP1	Santa Cruz	sc-101199

## Sheet: Figure 2 F
	GSEA
	Pathway	NES
	MYC targets V1	4.3622
	MYC targets V2	3.69901
	E2F targets	3.00889
	mTORC1 signalling	2.71413
	Unfolded protein response	2.66389
	G2/M checkpoint	2.53769
	Cholesterol homeostasis	2.41021
	DNA repair	2.15038
	Myogenesis	-2.1009
	Coagulation	-2.18065
	Hypoxia	-2.20561
	Protein secretion	-2.43868

## Sheet: Figure 2 G
	TOBIAS
	Epitope	p-value [-log10]	Differential Binding Score
	POU5F1	114.426	-0.12058
	SOX2	166.081	-0.40929
	MYC	21.1083	-0.02185

## Sheet: Figure 3 C
	Differential Peaks						Antibodies
	Epitope	Status	Peaks [#]			Epitope	Vendor	Article No
	OCT4	ESC > EpiLC	1943			OCT4	acbam	ab181557
	OCT4	ESC < EpiLC	2643			SOX2	CST	23064
	NANOG	ESC > EpiLC	10193			NANOG	CST	8822
	NANOG	ESC < EpiLC	3280			MYC	abcam	ab32072
	MYC	ESC > EpiLC	3390			YAP1	Santa Cruz	sc-101199
	MYC	ESC < EpiLC	5048

## Sheet: Figure SI 3 B
Differential Peaks						Antibodies
Epitope	Cycle Phase	Status	Peaks [#]		Epitope	Vendor	Article No
OCT4	G0/G1	ESC > EpiLC	1507		OCT4	acbam	ab181557
OCT4	G0/G1	ESC < EpiLC	1129		SOX2	CST	23064
OCT4	S	ESC > EpiLC	3280		NANOG	CST	8822
OCT4	S	ESC < EpiLC	2414
OCT4	G2/M	ESC > EpiLC	5480
OCT4	G2/M	ESC < EpiLC	3529
SOX2	G0/G1	ESC > EpiLC	26647
SOX2	G0/G1	ESC < EpiLC	13850
SOX2	S	ESC > EpiLC	27138
SOX2	S	ESC < EpiLC	17245
SOX2	G2/M	ESC > EpiLC	34363
SOX2	G2/M	ESC < EpiLC	19828
NANOG	G0/G1	ESC > EpiLC	13853
NANOG	G0/G1	ESC < EpiLC	1390
NANOG	S	ESC > EpiLC	16534
NANOG	S	ESC < EpiLC	3093
NANOG	G2/M	ESC > EpiLC	25680
NANOG	G2/M	ESC < EpiLC	4829

## Sheet: Figure 4 B
					Antibodies
	FDR < 0.05	Increased (> 0.5 FC)	Decreased (< -0.5 FC)		Epitope	Vendor	Article No
	POU2F3	12	3982		ASCL1	abcam	ab74065
	NRF1	80	1530		NEUROD1	CST	4373
	NFIB	27	1657		POU2F3	Santa Cruz	sc-293402
	P73	12	1405		YAP1	Santa Cruz	sc-101199
	ASCL1	55	7057		MYC	abcam	ab32072
	NEUROD1	385	720		P53	abcam	ab1101
	YAP1	278	350		P73	abcam	ab40658
	SP2	178	352		FOXA1	abcam	ab23738
	MYC	600	681		NRF1	CST	46743
	FOXA1	928	925		NFIB	Invitrogen	PA5-28299
	P53	114	453		SP2	abcam	ab229468

## Sheet: Figure 4 D
	Bubble Plot					Antibodies
	Epitope	Pathway	Ratio [log2]	p-value [-log10]		Epitope	Vendor	Article No
	ASCL1	androgen_response	0.224843	0.356055		ASCL1	abcam	ab74065
	ASCL1	angiogenesis	-0.136114	0.677943		NEUROD1	CST	4373
	ASCL1	apical_surface	0.284052	1.32157		POU2F3	Santa Cruz	sc-293402
	ASCL1	bile_acid_metabolism	0.0377758	1.4293		YAP1	Santa Cruz	sc-101199
	ASCL1	coagulation	0.451288	0.576935		MYC	abcam	ab32072
	ASCL1	e2f_targets	-0.305344	7.06741		P53	abcam	ab1101
	ASCL1	epithelial_mesenchymal_transition	0.254509	0.174005		P73	abcam	ab40658
	ASCL1	estrogen_response_early	0.270361	0.782674		FOXA1	abcam	ab23738
	ASCL1	fatty_acid_metabolism	-0.00604166	2.12401		NRF1	CST	46743
	ASCL1	glycolysis	0.137189	2.08133		NFIB	Invitrogen	PA5-28299
	ASCL1	heme_metabolism	0.112487	1.50822		SP2	abcam	ab229468
	ASCL1	hypoxia	-0.0289417	3.42518
	ASCL1	interferon_alpha_response	-0.187321	1.30865
	ASCL1	mtorc1_signaling	0.0346242	4.14403
	ASCL1	oxidative_phosphorylation	-0.291013	5.0767
	ASCL1	tnfa_signaling_via_nfkb	0.099753	1.21337
	ASCL1	uv_response_dn	-0.0724054	0.98767
	NEUROD1	androgen_response	0.220231	0.742402
	NEUROD1	angiogenesis	0.0665232	0.386183
	NEUROD1	apical_surface	0.928124	0.0605521
	NEUROD1	bile_acid_metabolism	-0.0402565	0.151091
	NEUROD1	coagulation	1.204	0.722588
	NEUROD1	e2f_targets	-0.0625396	2.35585
	NEUROD1	epithelial_mesenchymal_transition	1.68379	0.763336
	NEUROD1	estrogen_response_early	0.0116101	0.1103
	NEUROD1	fatty_acid_metabolism	0.281787	1.595
	NEUROD1	glycolysis	0.447082	0.305953
	NEUROD1	heme_metabolism	0.0916118	0.764797
	NEUROD1	hypoxia	0.0953574	0.560208
	NEUROD1	interferon_alpha_response	0.237172	0.177677
	NEUROD1	mtorc1_signaling	0.162893	0.819027
	NEUROD1	oxidative_phosphorylation	1.04455	0.676896
	NEUROD1	tnfa_signaling_via_nfkb	0.754118	0.169482
	NEUROD1	uv_response_dn	1.00361	0.559143
	POU2F3	androgen_response	-1.33171	2.60106
	POU2F3	angiogenesis	-1.06333	1.21463
	POU2F3	apical_surface	-1.47709	1.58117
	POU2F3	bile_acid_metabolism	-1.1437	1.62268
	POU2F3	coagulation	-0.794445	1.28158
	POU2F3	e2f_targets	-0.943824	7.08694
	POU2F3	epithelial_mesenchymal_transition	-0.269872	2.10222
	POU2F3	estrogen_response_early	-1.33655	2.30686
	POU2F3	fatty_acid_metabolism	-0.623185	3.60866
	POU2F3	glycolysis	-0.960219	4.26216
	POU2F3	heme_metabolism	-0.337135	6.60891
	POU2F3	hypoxia	-1.27691	3.95434
	POU2F3	interferon_alpha_response	0.020712	1.38628
	POU2F3	mtorc1_signaling	-1.01387	9.11458
	POU2F3	oxidative_phosphorylation	-0.365258	4.83559
	POU2F3	tnfa_signaling_via_nfkb	-1.02865	3.35871
	POU2F3	uv_response_dn	-1.57601	2.86043
	YAP1	androgen_response	1.17713	0.613861
	YAP1	angiogenesis	0.388531	0.837578
	YAP1	apical_surface	-0.631156	1.32152
	YAP1	bile_acid_metabolism	-0.203796	0.605503
	YAP1	coagulation	-1.067	1.6279
	YAP1	e2f_targets	0.401663	0.121256
	YAP1	epithelial_mesenchymal_transition	1.55269	0.438897
	YAP1	estrogen_response_early	1.64208	0.322233
	YAP1	fatty_acid_metabolism	1.05285	1.44886
	YAP1	glycolysis	1.09073	0.506621
	YAP1	heme_metabolism	0.583278	0.933811
	YAP1	hypoxia	0.256685	1.38566
	YAP1	interferon_alpha_response	0.470938	0.815533
	YAP1	mtorc1_signaling	1.55964	1.60791
	YAP1	oxidative_phosphorylation	1.41663	0.156219
	YAP1	tnfa_signaling_via_nfkb	1.26586	0.170031
	YAP1	uv_response_dn	-0.202374	0.965248
	MYC	androgen_response	0.439432	2.39195
	MYC	angiogenesis	0.184141	0.150628
	MYC	apical_surface	0.73417	0.705165
	MYC	bile_acid_metabolism	0.242926	0.559955
	MYC	coagulation	0.311003	0.0148555
	MYC	e2f_targets	0.0697297	0.0385291
	MYC	epithelial_mesenchymal_transition	0.249761	2.13553
	MYC	estrogen_response_early	0.496595	2.22243
	MYC	fatty_acid_metabolism	0.587106	3.25473
	MYC	glycolysis	0.40609	3.04645
	MYC	heme_metabolism	0.312142	1.04296
	MYC	hypoxia	0.346452	2.4069
	MYC	interferon_alpha_response	-0.0840967	0.177182
	MYC	mtorc1_signaling	0.468104	2.135
	MYC	oxidative_phosphorylation	0.284265	1.49121
	MYC	tnfa_signaling_via_nfkb	0.341792	2.89195
	MYC	uv_response_dn	0.654582	2.43896
	FOXA1	androgen_response	0.399827	0.898806
	FOXA1	angiogenesis	1.09677	1.18939
	FOXA1	apical_surface	0.618709	0.803002
	FOXA1	bile_acid_metabolism	1.4459	2.32262
	FOXA1	coagulation	0.337449	0.103741
	FOXA1	e2f_targets	0.18873	0.0290859
	FOXA1	epithelial_mesenchymal_transition	0.755212	2.49765
	FOXA1	estrogen_response_early	0.458319	1.43842
	FOXA1	fatty_acid_metabolism	0.943141	4.14759
	FOXA1	glycolysis	0.367684	3.39382
	FOXA1	heme_metabolism	0.853932	1.59365
	FOXA1	hypoxia	0.641777	3.59209
	FOXA1	interferon_alpha_response	-0.017826	0.10899
	FOXA1	mtorc1_signaling	0.561663	3.13975
	FOXA1	oxidative_phosphorylation	0.414449	1.75453
	FOXA1	tnfa_signaling_via_nfkb	0.594902	3.24774
	FOXA1	uv_response_dn	0.890034	2.50563
	NFIB	androgen_response	0.15104	0.523334
	NFIB	angiogenesis	0.031127	0.460295
	NFIB	apical_surface	-0.58489	1.03474
	NFIB	bile_acid_metabolism	0.44704	0.0913765
	NFIB	coagulation	0.151781	0.465741
	NFIB	e2f_targets	-0.100739	4.07514
	NFIB	epithelial_mesenchymal_transition	0.196456	1.21255
	NFIB	estrogen_response_early	0.00960516	1.07014
	NFIB	fatty_acid_metabolism	-0.0718852	0.713713
	NFIB	glycolysis	0.146434	0.0168643
	NFIB	heme_metabolism	-0.153156	2.01376
	NFIB	hypoxia	-0.0772328	0.906724
	NFIB	interferon_alpha_response	0.291662	0.347335
	NFIB	mtorc1_signaling	-0.0710908	1.86344
	NFIB	oxidative_phosphorylation	-0.207496	3.67792
	NFIB	tnfa_signaling_via_nfkb	-0.0442275	0.581306
	NFIB	uv_response_dn	0.0672119	0.933225
	NRF1	androgen_response	0.0229856	0.522336
	NRF1	angiogenesis	0.0367495	0.170869
	NRF1	apical_surface	-0.703184	1.81601
	NRF1	bile_acid_metabolism	-0.463939	1.43293
	NRF1	coagulation	-0.383341	0.504176
	NRF1	e2f_targets	-0.269891	6.04679
	NRF1	epithelial_mesenchymal_transition	0.0977321	0.759301
	NRF1	estrogen_response_early	-0.289127	1.55929
	NRF1	fatty_acid_metabolism	-0.03847	1.10486
	NRF1	glycolysis	-0.0562167	1.72786
	NRF1	heme_metabolism	-0.319933	4.247
	NRF1	hypoxia	0.125902	2.05474
	NRF1	interferon_alpha_response	-0.198422	0.802735
	NRF1	mtorc1_signaling	-0.129636	1.49569
	NRF1	oxidative_phosphorylation	-0.334655	2.83619
	NRF1	tnfa_signaling_via_nfkb	0.0850575	1.05055
	NRF1	uv_response_dn	0.0803439	1.28204
	P53	androgen_response	0.849343	1.81434
	P53	angiogenesis	0.563715	0.394791
	P53	apical_surface	0.965655	0.23446
	P53	bile_acid_metabolism	0.327193	0.525055
	P53	coagulation	0.21976	0.557921
	P53	e2f_targets	0.179931	0.0220799
	P53	epithelial_mesenchymal_transition	0.836772	4.57467
	P53	estrogen_response_early	0.425943	1.22358
	P53	fatty_acid_metabolism	0.317292	0.0549648
	P53	glycolysis	0.990614	0.811628
	P53	heme_metabolism	0.587442	0.559002
	P53	hypoxia	0.668401	2.867
	P53	interferon_alpha_response	1.00161	0.723113
	P53	mtorc1_signaling	0.346202	0.20871
	P53	oxidative_phosphorylation	0.247138	0.371215
	P53	tnfa_signaling_via_nfkb	0.742593	0.762012
	P53	uv_response_dn	0.539074	1.40219
	P73	androgen_response	-0.308648	1.04996
	P73	angiogenesis	0.233311	0.173004
	P73	apical_surface	0.0252273	0.153942
	P73	bile_acid_metabolism	0.334568	0.830274
	P73	coagulation	0.689344	0.879464
	P73	e2f_targets	-0.283132	5.8773
	P73	epithelial_mesenchymal_transition	0.457163	0.016915
	P73	estrogen_response_early	-0.111656	1.80609
	P73	fatty_acid_metabolism	0.12692	1.57618
	P73	glycolysis	0.25457	1.37418
	P73	heme_metabolism	0.208168	1.83567
	P73	hypoxia	0.0834517	2.9386
	P73	interferon_alpha_response	0.316053	0.692818
	P73	mtorc1_signaling	0.333447	2.07874
	P73	oxidative_phosphorylation	-0.428589	6.54248
	P73	tnfa_signaling_via_nfkb	0.203026	1.12403
	P73	uv_response_dn	-0.600923	3.06127
	SP2	androgen_response	0.219066	1.10813
	SP2	angiogenesis	-0.410277	0.563546
	SP2	apical_surface	-2.21374	0.580477
	SP2	bile_acid_metabolism	-0.151901	2.23426
	SP2	coagulation	0.720252	0.00783438
	SP2	e2f_targets	0.227334	2.61581
	SP2	epithelial_mesenchymal_transition	1.18504	0.383016
	SP2	estrogen_response_early	0.452838	1.15224
	SP2	fatty_acid_metabolism	0.942706	1.33247
	SP2	glycolysis	1.16037	1.41265
	SP2	heme_metabolism	-0.00613293	2.30904
	SP2	hypoxia	0.43727	1.93755
	SP2	interferon_alpha_response	0.4021	1.1523
	SP2	mtorc1_signaling	-0.264493	1.83715
	SP2	oxidative_phosphorylation	0.759931	2.55961
	SP2	tnfa_signaling_via_nfkb	0.10048	0.913999
	SP2	uv_response_dn	-0.296731	1.38391

[truncated: 3 more sheets: Figure SI 5 A, Figure SI 6, Figure SI 7 D]
